# Supplementary material for: Sensorimotor Network Segregation Predicts Long-Term Learning of Writing Skills in Parkinson’s Disease
Source: Brain Sci. 2024 Apr 12;14(4):376. doi: 10.3390/brainsci14040376 (PMC11047850; doi:10.3390/brainsci14040376)
Supplement: Supplementary file 1 [file brainsci-14-00376-s001.zip]

Archive with 1 entries (1 files):
- brainsci-2914996-supplementary.pdf
